# Supplementary material for: Generation of a genomic tiling array of the human Major Histocompatibility Complex (MHC) and its application for DNA methylation analysis
Source: BMC Med Genomics. 2008 May 30;1:19. doi: 10.1186/1755-8794-1-19 (PMC2430202; doi:10.1186/1755-8794-1-19)
Supplement: Additional file 2 — tDMRs within the MHC region. A total of 90 tDMRs were identified. Six pair-wise comparisons were performed and, in total, 90 tDMRs were identified using t-statistics (see Methods). tDMRs of each comparison and their co-ordinates on chromosome 6 are provided. M values which are equivalent to the log2 ratio of the two corresponding methylation profiles in each comparison are shown. A threshold of p-value <0.001 was used. P-values of the 90 tDMRs are provided. [file 1755-8794-1-19-S2.xls]

## Sheet: Sheet1
	CD8 v PLACENTA
	Start.coord	End.coord	M	P.Value
1	30228982	30231712	0.653629	0.000611232
	LIVER v PLACENTA
	Start.coord	End.coord	M	P.Value
2	29889483	29892066	0.738334	0.000868891
3	30491424	30493923	0.761044	0.000196872
4	31709197	31711626	-0.872107	0.000162229
5	32056738	32058031	-0.963175	8.14024e-05
6	32067481	32068550	-0.714901	2.80944e-05
7	32074474	32074660	-0.912389	3.39193e-05
8	32077678	32079121	-0.978122	8.72385e-06
9	32081199	32081780	-0.770113	0.000760157
10	32090749	32092076	-0.811636	0.000459256
11	32104734	32105602	-0.55281	0.000383437
12	32107212	32107398	-1.11791	1.49068e-08
13	32110416	32111859	-0.85967	1.66625e-05
14	32590480	32591619	-0.958434	1.6543e-05
	LIVER v CD8
	Start.coord	End.coord	M	P.Value
15	30247370	30249040	0.813238	7.91282e-06
16	30565890	30568365	0.635978	9.95925e-05
17	32056738	32058031	-0.803751	0.000118567
18	32067481	32068550	-0.654797	3.70636e-05
19	32074474	32074660	-0.743694	0.000274027
20	32077678	32079121	-0.919853	4.1153e-05
21	32088718	32090526	-0.886511	0.000223839
22	32107212	32107398	-0.831638	3.14923e-07
23	32110416	32111859	-0.766263	3.6459e-06
24	32590480	32591619	-0.619532	0.000469195
25	33372651	33375048	-0.819691	1.97839e-05
	LIVER v SPERM
	Start.coord	End.coord	M	P.Value
26	29823989	29826356	0.65412	0.000572742
27	30247370	30249040	1.55523	1.32718e-07
28	30527803	30529467	0.894699	0.000197963
29	30731648	30734384	1.4584	1.45513e-08
30	30891136	30893651	0.798895	1.44883e-05
31	31092038	31094660	0.867882	0.000286373
32	31270669	31273172	0.7429	1.25453e-05
33	31709197	31711626	-0.72996	0.000347746
34	31803609	31806450	1.30084	0.000273007
35	32020686	32023216	-1.2223	6.41764e-05
36	32056738	32058031	-0.904856	1.58549e-05
37	32067481	32068550	-0.762318	1.587e-05
38	32071709	32072864	-0.756704	1.39876e-05
39	32073608	32074514	-0.71949	0.000215656
40	32074474	32074660	-0.987143	5.425e-05
41	32077678	32079121	-1.33344	2.9634e-09
42	32088659	32090434	-0.884048	0.000158904
43	32092057	32093147	-0.82539	0.000796455
44	32094350	32095101	-0.677409	0.000259459
45	32098656	32099323	-0.730227	8.62688e-05
46	32099573	32100214	-0.875286	4.03205e-05
47	32104734	32105602	-0.713212	1.33758e-05
48	32107212	32107398	-0.944333	1.4705e-07
49	32109195	32110435	-0.770992	0.00011434
50	32119000	32120024	-0.570658	0.000325627
51	32590480	32591619	-0.95534	1.50578e-06
52	32622631	32625110	0.658602	0.000744386
53	32817677	32820582	0.844115	9.91458e-06
54	32836042	32838492	1.38817	3.025e-06
55	33389687	33392295	1.15599	2.62066e-06
	PLACENTA v SPERM
	Start.coord	End.coord	M	P.Value
56	29937894	29939594	0.962559	0.000699762
57	30000805	30003606	0.898938	0.000590843
58	30228982	30231712	-0.744124	8.73685e-05
59	30484481	30486798	-0.714068	0.000254281
60	30491424	30493923	-0.778861	9.82586e-05
61	30526624	30528439	1.49019	6.5533e-05
62	30534798	30537070	-0.911697	0.000261084
63	30731648	30734384	1.29065	3.21674e-06
64	30881555	30884300	0.771825	0.00018371
65	30891136	30893651	0.853398	2.38912e-05
66	31092038	31094660	0.82443	0.000905218
67	31270669	31273172	0.814419	1.19079e-05
68	31454436	31456982	-0.553736	0.000913315
69	31841070	31843352	0.871871	0.00070662
70	32115381	32116535	-0.85392	0.000105107
71	32223988	32226638	0.943871	0.00025358
72	32836042	32838492	1.49956	1.61361e-06
73	33132309	33134479	-0.987847	0.000505746
74	33389687	33392295	1.42685	1.68851e-07
75	33450625	33452501	0.965143	0.000271708
	CD8 v SPERM
	Start.coord	End.coord	M	P.Value
76	29823989	29826356	0.686032	0.000806294
77	29830203	29832660	0.802217	0.000656927
78	29937894	29939594	1.13872	0.000723297
79	30527803	30529467	0.898271	9.03068e-05
80	30565890	30568365	-0.662875	9.24456e-05
81	30721858	30724158	0.814142	0.000255115
82	30731648	30734384	1.36417	2.60694e-06
83	30881555	30884300	0.63042	0.000425918
84	30891136	30893651	0.686268	8.79889e-05
85	31270669	31273172	0.669456	5.0342e-05
86	31803609	31806450	1.26911	0.000689246
87	32836042	32838492	1.72966	2.76945e-07
88	33192620	33193912	0.771141	0.000757933
89	33389687	33392295	1.56051	3.74131e-07
90	32659407	32660508	0.84688	0.000350676
